# Supplementary material for: Comparative Efficacy of Neoadjuvant Nivolumab Plus Chemotherapy versus Conventional Comparator Treatments in Resectable Non-Small-Cell Lung Cancer: A Systematic Literature Review and Network Meta-Analysis
Source: Cancers (Basel). 2024 Jul 8;16(13):2492. doi: 10.3390/cancers16132492 (PMC11240383; doi:10.3390/cancers16132492)
Supplement: Supplementary file 1 [file cancers-16-02492-s001.zip]

Archive with 1 entries (1 files):
- cancers-3050908-supplementary.pdf
